# Supplementary material for: Rickettsia conorii Transcriptional Response within Inoculation Eschar
Source: PLoS One. 2008 Nov 10;3(11):e3681. doi: 10.1371/journal.pone.0003681 (PMC2577010; doi:10.1371/journal.pone.0003681)
Supplement: Table S1 — List of primers and conditions for qRT-PCR assays (0.04 MB XLS) [file pone.0003681.s001.xls]

## Sheet: Liste primer
Supplementary Table 1. List of primers and conditions for qRT-PCR assays
ORF	gene	amplicon size (nt)	Left primer	Right primer	probe	System
RC0209		160	gatgtgagtaccggatcgac	tacctttatgctgccagtcc	tggcggtgttaaaggtctagaaccg	Tamra
RC0267	grxC1	172	tgttgcttatgaggaaattgaa	cagcttatctaaccttccctctt	tgttggcggttgtgatgctctg	Tamra
"	"	225	gcattgcttgatgagaaaaatgt	gcaggtgaagtcgtctttgg	-	SybrGreen
RC0299		177	tctatcgttggaaggtacgg	gcaagcggtaagtcaatagc	gcaagcggtaagtcaatagc	Tamra
RC0461		173	ctttaccgacaacgcaagat	ctcgtgaagaaacgatgacc	cgtgttgcccctattcattttgacg	Tamra
RC0500		175	aacggttagcaagtagcgagt	aaatttgccgtatgttcgtc	tgcgcctaaacgctttttgcct	Tamra
RC0550		157	ataggacggcctgaagattt	taggggcaatttcatcgtaa	cccatggcttagcaagcaagca	Tamra
RC0637	trxB2	151	agcttagcaaattggggttt	cttcagcaaaacccgtaaga	cgccattggcgatattgctca	Tamra
"	"	158	cagctcctgaaagcgtaagg	ggcatccaatttgcgagtat	-	SybrGreen
RC0890		167	aaaacttatgccgaaattgg	acaaaaacaacaagcgaagc	ctgcgtgtcgtatcgctcaggg	Tamra
RC1144		174	agatgaagcggtttattataggc	aacccttctacccactcattg	gccgcttacaaagccatggctc	Tamra
RC1155		173	aaaagcattaaccgtgcttg	aattagcatttcttttgctatttca	ggaaggaagagctgaaggcgaagc	Tamra
RC1251		186	atctgccgtagaatgggttt	tctgcggatttggtaagttc	cggcgaaggcggttggatac	Tamra
RC0618	trxB1	177	gcaggctaaaaatgtcggta	cgaaatttctgctctgaagc	ccggtgcggaagcaaaatgg	Tamra
"	"	183	taccaagccattttgcttcc	gaccttggcttatggagcag	-	SybrGreen
RC1317	glyQ	182	agcaaatcggtggtattgaa	ttttgaaaattgcccttcag	tgccggcttatgatgaatgcctt	Tamra
"	"	174	tatgcagcaaatcggtggta	ccttcagcttcgaaatccac	-	SybrGreen
RC0233	dnak	175	ttaaaagccgtgcttgagtc	catcttgaaagtcggcatct	gcgagagccaacctgctgca	Tamra
"	"	165	ataatcaacgagccgactgc	aaggaatgtatcgccgtttg	-	SybrGreen
RC0227	tlc2	226	tgcaccgcttgtcgttatag	tatggcgttcgggaaaatac	-	SybrGreen
RC0552	sucA	201	ctttctcgcatcgtcattca	aatcaccgaattgtgcttcc	-	SybrGreen

## Sheet: Resultats
		ORF	ORF name	System	ratio RT-PCRq	ratio Microarray	log2 ratio RT-PCRq	log2 ratio Microarray
up		RC0209		TAMRA	2.20381	2.225	1.14	1.15381
		RC0267	grxC1	TAMRA	2.11893	2.78	1.08333	1.47508
				SybrGreen	2.01		1.0072
		RC0299		TAMRA	3.6217	2.986	1.85667	1.57821
		RC0461		TAMRA	2.30804	2.708	1.20667	1.43723
		RC0500		TAMRA	5.26585	4.019	2.39667	2.00684
		RC0550		TAMRA	9.4917	13.685	3.24667	3.77452
		RC0637	trxB2	TAMRA	4.48985	2.785	2.16667	1.47768
				SybrGreen	4.12		2.04264
		RC0890		TAMRA	2.88119	2.102	1.52667	1.07176
		RC1144		TAMRA	2.47369	2.066	1.30667	1.04684
		RC1155		TAMRA	1.88339	2.256	0.913333	1.17377
		RC1251		TAMRA	2.18859	2.39	1.13	1.25701
non-diff		RC0233	dnak	TAMRA	1.09429	1	0.13	0
				SybrGreen	0.91		-0.136062
		RC0618	trxB1	TAMRA	1.08423	1	0.116667	0
				SybrGreen	0.81		-0.304006
		RC1317	glyQ	TAMRA	0.842842	1	-0.246667	0
				SybrGreen	1.32		0.400538
down		RC0227	tlc2	SybrGreen	0.227	0.264	-2.13924	-1.92139
		RC0552	sucA	SybrGreen	0.116	0.064	-3.1078	-3.96578
		Correlation coefficient		= 0,9223

## Sheet: Feuil3
					PCRq	Microarray	log2 PCRq	log2 Microarray
					2.20381	2.225	1.14	1.15381
					2.11893	2.78	1.08333	1.47508
					2.01	2.78	1.0072	1.47508
					3.6217	2.986	1.85667	1.57821
					2.30804	2.708	1.20667	1.43723
					5.26585	4.019	2.39667	2.00684
					9.4917	13.685	3.24667	3.77452
					4.48985	2.785	2.16667	1.47768
					4.12	2.785	2.04264	1.47768
					2.88119	2.102	1.52667	1.07176
					2.47369	2.066	1.30667	1.04684
					1.88339	2.256	0.913333	1.17377
					2.18859	2.39	1.13	1.25701
					1.09429	1	0.13	0
					0.91	1	-0.136062	0
					1.08423	1	0.116667	0
					0.81	1	-0.304006	0
					0.842842	1	-0.246667	0
					1.32	1	0.400538	0
					0.227	0.264	-2.13924	-1.92139
					0.116	0.064	-3.1078	-3.96578
						Correlation coefficient		= 0,9223
