# Supplementary material for: Rickettsia conorii Transcriptional Response within Inoculation Eschar
Source: PLoS One. 2008 Nov 10;3(11):e3681. doi: 10.1371/journal.pone.0003681 (PMC2577010; doi:10.1371/journal.pone.0003681)
Supplement: Table S2 — R. conorii genes down-regulated within eschars (0.08 MB XLS) [file pone.0003681.s002.xls]

## Sheet: Feuil1
Supplementary Table 2. R. conorii genes down-regulated within eschars.
ORF annotation			Genes	Description			Fold-Ch	Size (nt)
Translation (J) 37/129 = 28.7%
RC0064	ORF0056	RIG0344	rpsF	30S ribosomal protein S6			0.1155	438
RC0173	ORF0159	RIG1190	rpsG	30S ribosomal protein S7			0.023475	483
RC0174	ORF0160	RIG1189	fusA	Elongation factor EF-G			0.0920375	2,100
RC0177	ORF0163	RIG1186	rplK	50S ribosomal protein L11			0.0894	438
RC0178	ORF0164	RIG1185	rplA	50S ribosomal protein L1			0.07375	720
RC0187	ORF0173	RIG1176	aspS	aspartyl-tRNA synthetase [EC:6.1.1.12]			0.0704667	1.848
RC0194	ORF0180	RIG1168	gatA	Glutamyl-tRNA amidotransferase subunit A			0.0335	1.482
RC0412	ORF0380	RIG1039	hisS	Histidyl-tRNA synthetase [EC:6.1.1.21]			0.4595	1,320
RC0582	ORF0541	RIG1316	pheT	Phenylalanyl-tRNA synthetase beta chain [EC:6.1.1.20]			0.2645	2.457
RC0585	ORF0544	RIG1319	leuS	Leucyl-tRNA synthetase [EC:6.1.1.4]			0.4265	2.508
RC0663	ORF0611	RIG1381	pnp	Polyribonucleotide nucleotidyltransferase [EC:2.7.7.8]			0.151	2,250
RC0664	ORF0612	RIG1382	rpsO	30S ribosomal protein S15			0.108	276
RC0674	ORF0620	RIG0524	def2	Polypeptide deformylase [EC:3.5.1.88]			0.283	552
RC0747	ORF0687	RIG0488	rpsA	30S ribosomal protein S1			0.302	1.707
RC0765	ORF0699	RIG0499	infC	Translation initiation factor IF-3			0.2	474
RC0816	ORF0741	RIG0573	infB	Translation initiation factor IF-2			0.115	2.496
RC0981	ORF0882	RIG0736	rplQ	50S ribosomal protein L17			0.224	411
RC0983	ORF0884	RIG0738	rpsK	30S ribosomal protein S11			0.0448	384
RC0984	ORF0885	RIG0739	rpsM	30S ribosomal protein S13			0.1265	378
RC0988	ORF0889	RIG0743	rpmD	50S ribosomal protein L30			0.416	192
RC0992	ORF0893	RIG0747	rpsH	30S ribosomal protein S8			0.25575	399
RC0993	ORF0894	RIG0748	rpsN	30S ribosomal protein S14			0.10615	306
RC0994	ORF0895	RIG0035	rplE	50S ribosomal protein L5			0.0636	540
RC0995	ORF0896	RIG0749	rplX	50S ribosomal protein L24			0.146	330
RC0997	ORF0898	RIG0751	rpsQ	30S ribosomal protein S17			0.2075	249
RC0998	ORF0899	RIG0752	rpmC	50S ribosomal protein L29			0.1285	216
RC1000	ORF0901	RIG0754	rpsC	30S ribosomal protein S3			0.288	654
RC1001	ORF0902	RIG0755	rplV	50S ribosomal protein L22			0.3	360
RC1002	ORF0903	RIG0756	rpsS	30S ribosomal protein S19			0.17575	279
RC1003	ORF0904	RIG0757	rplB	50S ribosomal protein L2			0.0617	822
RC1004	ORF0905	RIG0758	rplW	50S ribosomal protein L23			0.164	297
RC1005	ORF0906	RIG0759	rplD	50S ribosomal protein L4			0.16475	624
RC1006	ORF0907	RIG0760	rplC	50S ribosomal protein L3			0.2595	648
RC1007	ORF0908	RIG0761	rpsJ	30S ribosomal protein S10			0.0241333	318
RC1008	ORF0909	RIG0762	tuf	Elongation factor EF-Tu			0.1335	1.185
RC1053	ORF0948	RIG0804	valS	Valyl-tRNA synthetase [EC:6.1.1.9]			0.325667	2.439
RC1246	ORF1131	RIG0909	miaB	tRNA-i(6)A37 thiotransferase enzyme MiaB			0.0943667	1.338
Transcription (K) 7/42 = 16.7 %
RC0176	ORF0162	RIG1187	nusG	Transcription antitermination protein NusG			0.2335	579
RC0181	ORF0167	RIG1182	rpoB	DNA-directed RNA polymerase beta chain [EC:2.7.7.6]			0.14805	4.122
RC0182	ORF0168	RIG1181	rpoC	DNA-directed RNA polymerase beta prime chain [EC:2.7.7.6]			0.0933214	4.119
RC0759	ORF0694	RIG0494	rho	Transcription termination factor Rho			0.21	1.377
RC0817	ORF0742	RIG0572	nusA	Transcription termination factor NusA			0.253333	1.512
RC0982	ORF0883	RIG0737	rpoA	DNA-directed RNA polymerase alpha chain [EC:2.7.7.6]			0.066075	1.023
RC1223	ORF1108	RIG0271		Putative transcriptional regulator (SPLIT GENE)			0.1425	429
Replication, recombination and repair (L) 12/76 = 15.8 %
RC0273	ORF0250	RIG0884	gyrA	DNA gyrase subunit A [EC:5.99.1.3]			0.38	2.718
RC0309	ORF0281	RIG0221	parE	DNA topoisomerase IV, B subunit [EC:5.99.1.-]			0.259	1.989
RC0449	ORF0414	RIG1068	topA	DNA topoisomerase I			0.3945	2.331
RC0583	ORF0542	RIG1317	dnaN	DNA polymerase III beta chain [EC:2.7.7.7]			0.0852167	1,140
RC0803	ORF0729	RIG0584	dnaB	Replicative DNA helicase [EC:3.6.1.-]			0.368	1.485
RC0864	ORF0784	RIG0534	uvrC	Excinuclease ABC subunit C			0.271	1,920
RC0913	ORF0826	RIG0839	mfd	transcription-repair coupling factor			0.424	3.369
RC1020	ORF0920	RIG0774	rhlE	ATP-dependent RNA helicase RhlE			0.1515	1.245
RC1045	ORF0942	RIG0798	tatD	Putative deoxyribonuclease TatD [EC:3.1.21.-]			0.07655	921
RC1211	ORF1096	RIG0615	dnaE	DNA polymerase III alpha chain [EC:2.7.7.7]			0.401667	3.546
RC1336	ORF1216	RIG0723	dnaX	DNA polymerase III subunits gamma and tau chains [EC:2.7.7.7]			0.1095	1,530
RC1361	ORF1241	RIG0701	mutL	DNA mismatch repair protein			0.1665	1.833
Cell cycle control, mitosis and meiosis (D) 2/19 = 10.5 %
RC0185	ORF0171	RIG1178		Chromosome partitioning protein-like protein			0.07655	801
RC1015	ORF0915	RIG0768	ftsZ	Cell division protein FtsZ			0.3085	1.359
Defense mechanisms (V) 1/25 = 4 %
RC0497	ORF0463	RIG1435	ampD1	Negative regulator of beta-lactamase expression			0.24	804
Signal transduction mechanisms (T) 2/24 = 8.3 %
RC0101	ORF0092	RIG0122	czcR	Transcriptional activator protein CzcR			0.1385	714
RC1254	ORF1138	RIG0915	bolA2	BolA-like protein			0.18075	240
Cell wall/membrane biogenesis (M) 20/97= 20.6 %
RC0019	ORF0019	RIG0672	sca1	Cell surface antigen Sca1			0.0915879	5.709
RC0046	ORF0042	RIG1504	sca10	Cell surface antigen Sca10 (FRAGMENT)			0.306	828
RC0202	ORF0188	RIG1160	omp1	Outer membrane protein omp1			0.265	2.307
RC0292	ORF0266	RIG0868	lgtF	Beta 1,4 glucosyltransferase			0.04785	849
RC0331	ORF0302	RIG0393	murC	UDP-N-acetylmuramate--alanine ligase [EC:6.3.2.8]			0.311667	1.458
RC0369	ORF0336	RIG0357	lepA	GTP-binding protein LepA			0.328	1.803
RC0456	ORF0422	RIG1075		putative dTDP-4-dehydrorhamnose reductase.			0.3975	855
RC0457	ORF0423	RIG1076	capD	Putative nucleoside-diphosphate sugar epimerase CapD			0.14875	1.026
RC0458	ORF0424	RIG1077	rffE	UDP-N-acetylglucosamine 2-epimerase [EC:5.1.3.14]			0.257333	1.134
RC0570	ORF0531	RIG1310	mfp	Membrane-fusion protein component of the RND family transporter (SPLIT GENE)			0.445	297
RC0623	ORF0578	RIG1352	lgtD	Glycosyl transferase			0.294	846
RC0667	ORF0615	RIG1385	sca4	Cell surface antigen Sca4			0.114	3.081
RC0766	ORF0700	RIG0500		Putative membrane protein			0.1305	330
RC0883	ORF0798	RIG0290	murA	UDP-N-acetylglucosamine 1-carboxyvinyltransferase [EC:2.5.1.7]			0.1905	1,260
RC1085	ORF0980	RIG0828	ompB; sca5	Outer membrane protein rOmpB			0.01015	4.968
RC1220	ORF1105	RIG0606		Unknown			0.469	714
RC1232	ORF1117	RIG0596		Putative membrane protein			0.157275	357
RC1245	ORF1130	RIG0908	mrcA	Penicillin-binding protein 1A			0.31	2.373
RC1273	ORF1159	RIG0034	ompA	190-KDa cell surface antigen			0.0575371	6.066
RC1282	ORF1169	RIG0940		Putative outer surface protein Adr2			0.01255	684
Intracellular trafficking and secretion (U) 13/44 = 29.5 %
RC0074	ORF0065	RIG0332	yidC	Preprotein translocase subunit YidC			0.135	1.683
RC0141	ORF0126	RIG1098	virB4-1	VirB4			0.292333	2.418
RC0142	ORF0127	RIG1097	virB6-1	VirB6			0.2284	2.982
RC0143	ORF0128	RIG1096	virB6-2	VirB6			0.20225	1.986
RC0146	ORF0131	RIG1093	virB6-5	VirB6			0.187722	3.462
RC0154	ORF0140	RIG1212	secF	Protein-export membrane protein SecF			0.46	927
RC0156	ORF0142	RIG1210	lepB	Signal peptidase I [EC:3.4.21.89]			0.1505	801
RC0175	ORF0161	RIG1188	secE	Preprotein translocase SecE subunit			0.2605	255
RC0389	ORF0357	RIG1014	virB10	VirB10 protein			0.1525	1.449
RC0893	ORF0805	RIG0037	yajC	Preprotein translocase YajC subunit			0.367	426
RC0986	ORF0887	RIG0741	secY	Preprotein translocase SecY subunit			0.0953667	1.302
RC1215	ORF1100	RIG0611	tatC	Sec-independent protein translocase protein TatC			0.458	759
RC0390	ORF0358	RIG1015	virB11	VirB11 protein			0.146	1.005
Post-translational modification, protein turnover, chaperones (O) 9/64 = 14.06 %
RC0232	ORF0217	RIG1132	dnaJ	DnaJ			0.3745	1.122
RC0234	ORF0219	RIG1130		Heat shock protease [EC:3.4.21.-]			0.365	1.494
RC0262	ORF0240	RIG0893	hscA	Heat shock protein hscA			0.4025	1.788
RC0629	ORF0583	RIG1357	lon	ATP-dependent protease La			0.237	2,340
RC0746	ORF0686	RIG0487	clpP	ATP-dependent Clp protease proteolytic subunit [EC:3.4.21.92]			0.201	651
RC0968	ORF0871	RIG0173	groEL	60 kD chaperonin			0.10384	1.647
RC1018	ORF0918	RIG0771		NifU-like protein			0.467	573
RC1080	ORF0974	RIG0826	ccmF	Cytochrome c-type biogenesis protein ccmF			0.0894	1.989
RC1302	ORF1185	RIG0956	htpG	Heat shock protein HtpG			0.278	1.866
Energy production and conversion (C) 19/81 = 23.5 %
RC0170	ORF0156	RIG1194	sdhA	Succinate dehydrogenase flavoprotein subunit [EC:1.3.99.1]			0.2465	1.791
RC0226	ORF0211	RIG1139	sucB	Dihydrolipoamide acetyltransferase component [EC:2.3.1.61]			0.07515	1.188
RC0227	ORF0212	RIG1138	sucA	2-oxoglutarate dehydrogenase E1 component [EC:1.2.4.2]			0.1156	2.787
RC0288	ORF0262	RIG0872	cydA	Cytochrome d ubiquinol oxidase subunit I [EC:1.10.3.-]			0.2895	1.371
RC0289	ORF0263	RIG0869	cydB	Cytochrome d ubiquinol oxidase subunit II [EC:1.10.3.-]			0.375	1,020
RC0353	ORF0322	RIG0373	icd	Isocitrate dehydrogenase, NADP-dependent [EC:1.1.1.42]			0.319	1.452
RC0359	ORF0328	RIG0367	petB	Cytochrome b			0.36	1.197
RC0507	ORF0472	RIG1259	tme	Malate oxidoreductase [EC:1.1.1.38] and phosphate acetyltransferase [EC:2.3.1.8]			0.415	2.304
RC0522	ORF0481	RIG1265	tlc2	ATP/ADP translocase			0.27725	1.524
RC0553	ORF0513	RIG1297	coxA	Cytochrome c oxidase polypeptide I [EC:1.9.3.1]			0.2525	1.599
RC0599	ORF0556	RIG1333	sucC	Succinyl-CoA synthetase beta chain [EC:6.2.1.5]			0.054575	1.161
RC0764	ORF0698	RIG0498	pdhC	Pyruvate dehydrogenase complex [EC:2.3.1.12]			0.0543	1.239
RC1224	ORF1109	RIG0604	nuoJ	NADH dehydrogenase I chain J [EC:1.6.5.3]			0.154	618
RC1226	ORF1111	RIG0602	nuoL1	NADH dehydrogenase I chain L [EC:1.6.5.3]			0.377	1.983
RC1231	ORF1116	RIG0597	nuoG	NADH dehydrogenase I chain G [EC:1.6.5.3]			0.126267	2.031
RC1233	ORF1118	RIG0595	acnA	Aconitate hydratase [EC:4.2.1.3]			0.317167	2.637
RC1237	ORF1122	RIG0591	atpA	ATP synthase alpha chain [EC:3.6.1.14]			0.209	1.602
RC1283	ORF1170	RIG0941	fdxA	Ferredoxin			0.435	351
RC1308	ORF1190	RIG0961	gltA	Citrate synthase I [EC:4.1.3.7]			0.21525	1.308
Carbohydrate transport and metabolism (G) 4/46 = 8.7 %
RC0082	ORF0073	RIG0323	uhpC	Sugar phosphate permease			0.0927	1.296
RC0783	ORF0713	RIG0519	ppdK	Pyruvate,phosphate dikinase precursor [EC:2.7.9.1]			0.336	2.469
RC0832	ORF0755	RIG0561	proP8	Proline/betaine transporter (FRAGMENT)			0.2225	228
RC1086	ORF0983	RIG0270		Beta-glucosidase [EC:3.2.1.21]			0.2105	984
Amino acid transport and metabolism (E) 5/69 = 7.3 %
RC0184	ORF0170	RIG1179	pepA	Aminopeptidase A [EC:3.4.11.1]			0.062425	1.503
RC0430	ORF0396	RIG1051	asd	Aspartate-semialdehyde dehydrogenase [EC:1.2.1.11]			0.168	1.017
RC1174	ORF1063	RIG0642		NAD-specific glutamate dehydrogenase			0.2153	4.752
RC0595	ORF0552	RIG1328	dapA	Dihydrodipicolinate synthase [EC:4.2.1.52]			0.278	885
RC0603	ORF0561	RIG1335		Acylamino-acid-releasing enzyme			0.3285	2.031
Nucleotide transport and metabolism (F) 4/22 = 18.2 %
RC0083	ORF0074	RIG0322	ndk	Nucleoside diphosphate kinase [EC:2.7.4.6]			0.417	423
RC0294	ORF0268	RIG0866	purC	Phosphoribosylaminoimidazole-succinocarboxamide synthase [EC:6.3.2.6]			0.1685	711
RC0647	ORF0598	RIG1371	nrdA	Ribonucleoside-diphosphate reductase alpha chain [EC:1.17.4.1]			0.173611	1.824
RC0651	ORF0600	RIG1372	nrdB	Ribonucleoside-diphosphate reductase beta chain [EC:1.17.4.1]			0.233	987
Coenzyme transport and metabolism (H) 2/34 = 5.9 %
RC0225	ORF0210	RIG1140		Putative 6-pyruvoyl tetrahydropterin synthase [EC:4.2.3.12]			0.173	519
RC0779	ORF0709	RIG0516	folC	Folylpolyglutamate synthase [EC:6.3.2.17]			0.361	1.281
Lipid transport and metabolism (I) 7/42 = 16.7 %
RC0062	ORF0054	RIG0347	aco1	Acyl-CoA desaturase 1			0.426	1.194
RC0325	ORF0296	RIG0401	psd	Phosphatidylserine decarboxylase [EC:4.1.1.65]			0.144875	696
RC0326	ORF0297	RIG0400	pssA	CDP-diacylglycerol--serine O-phosphatidyltransferase [EC:2.7.8.8]			0.08905	765
RC0959	ORF0862	RIG0978	accC	Acetyl-CoA carboxylase, biotin carboxylase [EC:6.4.1.2]			0.451	1.998
RC0960	ORF0863	RIG0977	pccB	Propionyl-CoA carboxylase beta chain precursor [EC:6.4.1.3]			0.149925	1.545
RC1116	ORF1013	RIG0243	fabD	Malonyl CoA-acyl carrier protein transacylase [EC:2.3.1.39]			0.18	945
RC1364	ORF1244	RIG0061		Oxidoreductase (SPLIT GENE)			0.359167	201
Inorganic ion transport and metabolism (P) 1/53 = 2.2 %
RC1252	ORF1136	RIG0913	kefB	glutathione-regulated potassium-efflux system protein KefB			0.10335	1.737
Secondary metabolites biosynthesis, transport and catabolism (Q) 2/19 = 10.5 %
RC0031	ORF0029	RIG0660		Putative methyltransferase			0.246888	1.605
RC0460	ORF0426	RIG1079		Unknown (FRAGMENT)			0.26175	297
General function prediction only (R) 13/156 = 8.33 %
RC0088	ORF0079	RIG0317	abcT1	ABC transporter ATP-binding protein			0.2265	1.668
RC0102	ORF0093	RIG0123		GTP cyclohydrolase I			0.484	822
RC0259	ORF0237	RIG0896	imp	TRAP-type uncharacterized transport system, periplasmic component			0.37	993
RC0308	ORF0280	RIG0222		Ankyrin repeat			0.495	1.713
RC0429	ORF0395	RIG1050	aprD	Alkaline protease secretion ATP-binding protein AprD			0.257	1.755
RC0600	ORF0557	RIG1429	RC0600	Putative nucleic-acid-binding protein, containing PIN domain			0.147375	420
RC0788	ORF0718	RIG1412	mazG	MazG-like protein			0.234	309
RC0898	ORF0811	RIG0274	mviN	Integral membrane protein MviN			0.397	1.668
RC0922	ORF0834	RIG0845	pat1	Patatin-like phospholipase			0.08635	1.473
RC0947	ORF0854	RIG0983		Acetyltransferase [EC:2.3.1.-] (SPLIT GENE)			0.346	579
RC0967	ORF0870	RIG0171		Unknown			0.305	537
RC1070	ORF0964	RIG0816	exsB	Trans-regulatory protein ExsB			0.1275	687
RC1175	ORF1064	RIG0641	trmE	tRNA modification GTPase			0.0658	1.338
Function unknown (S) 5/69 = 7.24 %
RC0291	ORF0265	RIG1031		Putative toxin of toxin-antitoxin (TA) system			0.1615	261
RC0477	ORF0441	RIG0049		Unknown (SPLIT GENE)			0.219775	285
RC0808	ORF0734	RIG0580		Unknown			0.403	2.874
RC0850	ORF0772	RIG0549		Unknown			0.407	1,770
RC1071	ORF0965	RIG0817		HicB-like protein			0.1078	363
Not in COGs 15/428 = 3. 5 %
RC0188	ORF0174	RIG1174		Unknown			0.303	2.115
RC0196	ORF0182	RIG1445		Unknown			0.2425	174
RC0207	ORF0193	RIG1155		Unknown			0.378	954
RC0459	ORF0425	RIG1078		Unknown			0.165575	1.347
RC0478	ORF0442	RIG1236		Unknown (SPLIT GENE)			0.3085	411
RC0526	ORF0486	RIG1271		Unknown			0.351667	1.524
RC0548	ORF0508	RIG1292		Unknown			0.145	960
RC0619	ORF0576	RIG1527		Unknown			0.380667	297
RC0620			RC0620	Unknown			0.0996	210
RC0627	ORF0581	RIG1355		Unknown			0.22275	1.353
RC0649			RC0649	Unknown			0.04255	183
RC0650			RC0650	Unknown			0.10685	345
RC0871			RC0871	Unknown			0.2455
RC0892			RC0892	Unknown			0.0133	240
RC1176	ORF1065	RIG0640		Unknown			0.345	1.302
RCRNA07			rrl	23S ribosomal RNA			0.00946431	2.761
RCRNA26			rrs	16S ribosomal RNA			0.0177782	1.508

## Sheet: Feuil2
J	37		J	28.7
K	7		K	16.7
L	12		L	15.8
D	2		D	10.5
V	1		V	4
T	2		T	8.3
M	20		M	20.6
U	13		U	29.5
O	9		O	14.06
C	19		C	23.5
G	4		G	8.7
E	5		E	7.3
F	4		F	18.2
H	2		H	5.9
I	7		I	16.7
P	1		P	2.2
Q	2		Q	10.5
R	13		R	8.33
S	5		S	7.24
Not in COGs	15		Not in COGs	3.5
	180
